# Supplementary material for: Influence of Sevoflurane on the Neurological Pupil Index in Surgical and Critically Ill Patients: A Pilot Study
Source: Brain Sci. 2024 Feb 28;14(3):232. doi: 10.3390/brainsci14030232 (PMC10968887; doi:10.3390/brainsci14030232)
Supplement: Supplementary file 1 [file brainsci-14-00232-s001.zip]

Archive with 1 entries (1 files):
- brainsci-2870074-supplementary.pdf
